# Supplementary material for: Pathogen Identification and Treatment of Trichoderma koningiopsis ZL01 Mycosis in Firefly Pygoluciola sp. (Coleoptera: Lampyridae)
Source: Insects. 2025 Nov 23;16(12):1193. doi: 10.3390/insects16121193 (PMC12734182; doi:10.3390/insects16121193)
Supplement: Supplementary file 1 [file insects-16-01193-s001.zip]

Archive with 1 entries (1 files):
- insects-3981833-supplementary.pdf
